# Supplementary material for: Assessing men with erectile dysfunction before and after living donor liver transplantation in real-world practice: Integrating laboratories into clinical settings
Source: PLoS One. 2018 Nov 20;13(11):e0206438. doi: 10.1371/journal.pone.0206438 (PMC6245674; doi:10.1371/journal.pone.0206438)
Supplement: S1 File — (XLS) [file pone.0206438.s001.xls]

## Sheet: LDLT SHBG 
Age	HBV	HCV	Alcohol	Creatinine	Bilirubin	INR	MELDscore	T0	SHBG0	FTI0	T1M	SHBG1M	FTI1M	T3M	SHBG3M	FTI3M	T6M	SHBG6M	FTI6M	PreIIEF	PreEDcategory	PostIIEF	PostEDcategory
40-50	0	0	1	0.83	4.97	1.71	18	0.86	71.6	4.2	999	999	999	3.66	65.7	19.3	4.04	55.5	25.2	17	4	25	5
40-50	0	0	1	0.91	1.24	1.42	11	4.92	86.3	19.8	3.07	51.9	20.5	3.06	39.7	26.7	3.25	31.1	36.3	16	3	20	4
40-50	1	0	0	0.92	0.55	1.23	9	3.75	38.5	33.8	2.4	18.4	45.3	2.1	20.2	36.1	2.73	25	37.9	12	3	22	5
40-50	1	0	0	0.73	1.93	1.42	13	4.75	92.4	17.8	3.95	38	36.1	2.7	24.4	38.4	2.58	19.7	45.4	8	2	21	4
40-50	0	0	1	1.14	11.53	1.72	23	3.82	67.3	19.7	4.86	64.1	26.3	3.64	41	30.8	4.4	45.5	33.6	12	3	20	4
40-50	0	0	1	1.27	14	3.09	31	0.62	16.4	13.1	999	999	999	3.66	90.4	14	3.73	68.6	18.9	8	2	12	3
40-50	1	1	0	3.57	17.73	2.24	39	0.71	39.3	6.3	2.35	12.3	66.3	2.91	51.7	19.5	3.48	40.3	30	7	1	20	4
40-50	1	0	0	0.71	1.16	1.11	8	2.79	43	22.5	2.1	38.3	19	2.87	44.7	22.3	2.07	27.1	26.5	14	3	19	4
40-50	1	0	0	0.79	10.09	1.2	17	3.21	70.3	15.8	3.17	20.6	53.4	2.31	20.2	39.7	1.62	13.7	41	12	3	22	5
40-50	1	0	0	1.17	13.73	2.32	27	0.37	27	4.8	5.13	40.2	44.3	5.69	97	20.4	6.25	80.3	27	5	1	20	4
50-60	1	0	0	0.73	2.18	1.95	17	0.46	15.6	10.2	2.53	30.9	28.4	999	999	999	2.35	26.9	30.3	5	1	20	4
50-60	0	0	0	0.92	0.39	1.12	8	2.72	37.1	25.4	1.55	21.3	25.3	2.43	999	999	3.23	29.3	28.8	14	3	5	1
50-60	1	1	0	0.64	0.89	1.01	7	2.82	79.7	12.3	3.14	36.4	29.9	1.73	2.79	21.5	2.73	47.9	19.8	5	1	8	2
50-60	0	0	1	0.97	27.88	1.76	25	0.73	80.8	3.1	2.88	40.4	24.7	4.36	40.3	37.5	2.64	24	38.2	7	1	20	4
50-60	1	0	0	0.86	1.25	1.13	9	7.15	86.9	28.6	2.29	34.8	25.7	6.28	50.5	43.2	999	999	999	13	3	20	4
50-60	1	0	0	1.05	11.25	2.04	24	0.8	34.7	8	2.23	16.3	49.6	2.24	38.1	20.4	2.53	29.9	29.4	10	2	18	4
50-60	0	0	1	2.25	1.99	1.23	19	0.62	33.1	6.5	2.1	55	13.2	4.52	73.5	21.3	999	999	999	12	3	20	4
50-60	0	1	0	0.95	2.14	1.54	14	4.4	72.8	21	3.57	43.9	28.2	3.19	33.9	32.7	3.18	41	26.9	13	3	19	4
50-60	1	0	0	0.99	1.19	1.12	8	4.54	54.6	28.9	4.33	33	45.5	3.57	41.9	29.6	3.52	39	31.3	8	2	15	3
50-60	0	0	1	1.04	0.75	1.22	9	4.05	54.3	25.9	2.4	26.4	31.5	3.94	33.9	40.3	999	999	999	5	1	5	1
50-60	1	0	0	0.67	2.8	1.65	16	1.11	132.7	2.9	0.96	40.2	8.3	1.79	61.4	10.1	2.75	67.6	14.1	14	3	19	4
50-60	1	0	0	0.52	4.58	1.52	17	4.1	176.1	8.1	4.74	79.9	20.6	5.12	83.6	21.3	3.48	48.6	24.8	10	2	16	3
50-60	1	0	0	0.65	2.33	1.44	14	6.89	78.1	30.6	2.23	21.4	36.2	3.02	29.4	35.6	999	999	999	5	1	7	1
50-60	0	0	0	0.62	6.02	1.06	14	3.03	85.1	12.4	999	999	999	3.18	56.9	19.4	3.03	54.6	19.3	5	1	11	2
50-60	1	0	0	0.89	1.23	1.11	8	5.31	106.9	17.2	3.2	20.6	53.9	3.5	25.8	47.1	3.85	18.7	71.4	1	1	1	1
50-60	1	0	0	0.83	4.1	1.19	14	4.31	86.7	17.2	2.25	15.1	51.7	1.74	14.5	41.6	1.83	17.6	36.1	15	3	20	4
50-60	0	0	1	0.97	0.86	1.47	11	0.35	50.4	2.4	1.47	19.3	26.4	2.71	28.4	33.1	2.73	29.4	32.2	9	2	13	3
50-60	1	0	0	1.2	1.6	1.42	14	6.08	62.2	33.9	2.18	26.5	28.5	3.81	64.8	20.4	2.97	35.2	29.3	10	2	5	1
50-60	0	1	0	0.72	1.58	1.41	12	2.1	43.9	16.6	2.51	37.9	23	2.49	22.2	38.9	1.77	22.9	29.4	8	2	12	3
50-60	1	0	0	1.31	0.93	1.19	11	3.15	44.7	24.5	1.72	16.4	36.4	2.12	18.4	40	2.21	24.2	31.7	5	1	7	1
60-70	0	0	0	1.09	7.09	1.63	20	0.44	44.9	3.4	1.53	29.3	18.1	3.8	74	17.8	3.46	51.8	23.2	5	1	13	3
60-70	1	0	0	0.51	2.43	1.51	14	3.85	97.9	13.6	999	999	999	999	999	999	2.44	40.9	20.7	1	1	13	3
60-70	1	1	0	0.62	0.88	1.06	7	5.08	100.6	17.5	999	999	999	2.04	30.4	23.3	2.05	28.8	24.7	5	1	16	3
60-70	1	0	0	1.52	1.08	1.42	15	3.79	80.1	16.4	2.5	20.8	41.7	2.73	43.4	21.8	2.16	26.5	28.3	10	2	1	1
60-70	1	1	0	0.62	2.04	1.61	14	0.59	31.4	6.5	3.2	58.9	18.9	3.35	67.2	17.3	4.07	61.2	23.1	10	2	11	2
60-70	1	0	0	0.98	1.64	1	8	3.21	32.8	34	2.13	10.5	70.4	2.15	28.1	26.5	2.91	26.3	38.4	5	1	10	2
60-70	1	0	0	1.28	2.51	1.56	17	2.91	156.6	6.4	2.27	68.3	11.5	1.61	75.4	7.4	1.31	68.3	6.7	5	1	10	2
60-70	1	0	0	0.81	1.34	1.24	10	6.27	124.7	17.4	2.29	37.4	21.2	3.72	48.2	26.8	999	999	999	5	1	9	2
60-70	1	0	0	1.08	1.02	1.14	9	4.53	61.6	25.5	2.92	45.77	22.2	2.72	56.4	17	2.97	57	18.1	1	1	8	2
60-70	0	0	0	0.98	0.58	0.96	6	4	33.9	40.9	2.5	35.9	24.2	3.75	38.8	33.5	2.72	24.5	38.5	10	2	6	1
60-70	0	1	0	1.17	1.16	1.25	11	2.52	75.3	11.6	999	999	999	1.23	34.1	12.5	1.04	27.4	13.2	5	1	10	2
